# Supplementary material for: Preschoolers’ anthropomorphizing of robots: Do human-like properties matter?
Source: Front Psychol. 2023 Feb 6;13:1102370. doi: 10.3389/fpsyg.2022.1102370 (PMC9940712; doi:10.3389/fpsyg.2022.1102370)
Supplement: Supplementary file 1 [file Data_Sheet_1.csv]

Age	Participant #	Country (US = 0, CA= 1)	Language (French = 0, English = 1)	Age of child (months)	Age of child (days)	Child Gender (0 = male, 1 = female)	Condition # (Condition 1 = Dash is Goal-Directed, Nao is Non-Goal Directed; Condition 2 = Dash is Non-Goal Directed, Nao is Goal-Directed)	Dash Naïve Biology Total score: 1 point for mechanical inside	Dash Question #1: Can the robot talk?	Dash Question #2: Can the robot feel happy or sad?	Dash Question #3: Can the robot think?	Dash Question #4: Is the robot alive?	Dash Psychology (Talk, Think, Feel) Interview Total Score: 1 point for Yes	Dash Interview (Talk, Think, Feel, Alive) Total Score: 1 point for Yes	Nao Naïve Biology Total Score: 1 point for Mechanical	Nao Question #1: Can the robot talk?	Nao Question #2: Can the robot feel happy or sad?	Nao Question #3: Can the robot think?	Nao Question #4: Is the robot alive?	Nao Psychology (Talk, Think, Feel) Interview Total Score: 1 point for Yes	Nao Interview (Talk, Think, Feel, Alive) Total Score: 1 Point for Yes	Animal Naïve Biology Total Score: 1 point for Mechanical	Animal Question #1: Can the animal talk?	Animal Question #2: Can the animal feel happy or sad?	Animal Question #3: Can the animal think?	Animal Question #4: Is the animal alive?	Animal Psychology (Talk, Think, Feel) Interview Total Score: 1 point for Yes	Animal Interview (Talk, Think, Feel, Alive) Total Score: 1 point for Yes	Artifact Naïve Biology Total Score: 1 point for Mechanical	Artifact Question #1: Can the object talk?	Artifact Question #2: Can the object feel happy or sad?	Artifact Question #3: Can the object think?	Artifact Question #4: Is the object alive?	Artifact Psychology (Talk, Think, Feel) Interview Total Score: 1 point for Yes	Artifact Interview (Talk, Think, Feel, Alive) Total Score: 1 point for Yes
5	1	0	1	65	19	0	1	4	1	1	0	1	2	3	3	1	0	0	1	1	2	4	1	1	0	1	2	3	4	0	0	0	1	0	1
5	2	1	0	62	12	1	1	3	0	1	0	0	1	1	2	0	1	1	0	2	2	0	0	1	1	1	2	3	4	0	1	0	0	1	1
5	3	0	1	68	24	1	1	1	1	1	0	0	2	2	4	1	0	0	1	1	2	0	0	1	1	1	2	3	4	0	0	0	0	0	0
5	4	1	1	70	21	1	1	4	0	0	0	1	0	1	4	0	0	0	1	0	1	0	0	0	1	1	1	2	4	0	0	0	0	0	0
5	5	1	1	64	11	0	1	4	1	0	1	1	2	3	4	1	1	1	0	3	3	0	0	1	1	1	2	3	2	1	0	0	0	1	1
5	6	0	1	69	11	0	1	4	1	1	1	1	3	4	4	1	1	1	1	3	4	0	0	1	1	1	2	3	4	0	1	1	1	2	3
5	7	1	1	64	2	1	1	2	1	0	0	0	1	1	2	1	0	0	0	1	1	2	1	1	1	1	3	4	2	0	0	0	0	0	0
5	8	1	1	64	13	1	1	1	1	1	1	1	3	4	0	1	1	1	1	3	4	1	1	1	1	1	3	4	0	0	1	1	1	2	3
5	17	0	1	65	16	0	1	4	0	0	0	0	0	0	4	0	0	0	1	0	1	0	0	1	1	1	2	3	4	0	0	0	0	0	0
5	18	0	1	60	19	0	1	3	0	0	0	0	0	0	2	0	0	1	0	1	1	0	0	1	1	1	2	3	2	0	0	0	0	0	0
5	19	0	1	64	8	1	1	4	0	0	1	0	1	1	4	0	0	1	0	1	1	0	1	1	1	1	3	4	4	0	0	1	0	1	1
5	20	1	1	62	12	0	1	2	0	1	0	1	1	2	2	1	1	1	1	3	4	1	0	1	1	1	2	3	3	0	0	0	1	0	1
5	21	0	1	66	17	0	1	4	0	0	0	1	0	1	4	0	0	0	0	0	0	1	1	1	1	1	3	4	4	0	0	0	0	0	0
5	22	1	0	71	9	1	1	4	1	0	0	1	1	2	4	2	0	0	1	2	2	4	0	1	1	1	2	3	4	1	0	0	0	1	1
5	23	1	1	64	15	0	1	4	0	0	0	0	0	0	4	0	0	0	0	0	0	1	1	1	0	1	2	3	2	0	0	0	0	0	0
5	24	0	1	60	26	0	1	4	0	0	0	0	0	0	4	1	0	1	0	2	2	0	0	1	1	0	2	2	3	0	0	0	0	0	0
5	33	0	1	62	17	0	1	4	1	0	0	0	1	1	4	1	0	0	0	1	1	0	0	1	0	1	1	2	4	0	0	0	0	0	0
5	34	1	1	71	5	1	1	4	0	0	1	0	1	1	4	0	1	0	1	1	2	0	0	1	0	1	1	2	4	0	0	0	1	0	1
5	35	0	1	71	0	1	1	4	0	0	0	1	0	1	4	0	0	0	0	0	0	0	1	1	1	1	3	4	3	0	0	0	0	0	0
5	36	1	0	60	9	1	1	4	0	0	0	0	0	0	4	1	0	0	0	1	1	0	0	1	1	1	2	3	4	0	0	0	0	0	0
5	37	1	0	70	30	0	1	4	1	1	1	1	3	4	3	1	1	1	1	3	4	0	0	0	0	1	0	1	4	0	0	0	0	0	0
5	38	1	0	70	3	1	1	4	0	0	0	0	0	0	4	1	1	1	1	3	4	0	0	1	1	1	2	3	4	0	0	0	0	0	0
5	39	0	1	62	19	1	1	4	0	0	0	0	0	0	4	0	0	0	0	0	0	1	1	1	1	1	3	4	4	0	0	0	0	0	0
5	40	1	1	62	6	1	1	3	0	0	0	1	0	1	4	1	0	1	1	2	3	0	0	0	1	0	1	1	4	0	0	0	0	0	0
5	9	0	1	63	12	1	2	4	1	0	0	1	1	2	3	1	0	0	1	1	2	0	0	0	1	1	1	2	4	0	0	0	0	0	0
5	10	0	1	59	28	0	2	2	0	0	0	0	0	0	4	1	0	0	0	1	1	2	1	1	1	1	3	4	4	0	0	0	1	0	1
5	11	0	1	61	1	1	2	4	0	0	0	0	0	0	2	0	0	0	0	0	0	0	0	0	1	1	1	2	2	0	0	0	0	0	0
5	12	0	1	62	30	1	2	4	1	1	1	0	3	3	3	1	1	1	0	3	3	0	1	1	1	1	3	4	1	0	0	1	0	1	1
5	13	0	1	62	30	0	2	4	0	0	0	0	0	0	4	1	1	1	1	3	4	0	1	0	1	1	2	3	4	0	2	0	0	2	1
5	14	0	1	66	29	1	2	4	0	1	1	0	2	2	4	1	1	1	0	3	3	0	0	1	1	1	2	3	4	0	0	0	0	0	0
5	15	0	1	71	25	1	2	4	0	0	0	1	0	1	4	0	0	0	0	0	0	0	0	0	1	1	1	2	4	0	0	0	1	0	1
5	16	0	1	62	18	0	2	4	0	0	0	0	0	0	4	0	0	0	0	0	0	0	0	1	1	1	2	3	4	1	0	0	0	1	1
5	25	1	1	63	2	1	2	0	0	0	0	0	0	0	0	0	0	0	0	0	0	0	0	0	1	1	1	2	0	0	0	0	0	0	0
5	26	1	0	68	30	1	2	0	1	1	1	1	3	4	0	1	1	1	1	3	4	0	1	1	1	1	3	4	4	0	0	0	0	0	0
5	27	0	1	66	22	1	2	4	0	0	1	1	1	2	4	1	1	1	1	3	4	0	1	1	1	1	3	4	4	0	0	1	0	1	1
5	28	0	1	65	4	0	2	3	0	0	0	0	0	0	3	1	0	0	0	1	1	1	0	1	0	1	1	2	4	0	0	0	0	0	0
5	29	1	1	61	25	1	2	2	1	1	1	1	3	4	2	0	0	1	1	1	2	1	0	1	1	1	2	3	2	0	0	0	0	0	0
5	30	1	1	68	7	0	2	4	1	1	1	1	3	4	3	1	1	1	1	3	4	1	0	1	1	0	2	2	3	0	1	0	0	1	1
5	31	1	0	62	25	1	2	2	1	1	0	1	2	3	4	1	1	1	1	3	4	0	1	1	0	1	2	3	4	0	1	0	0	1	1
5	32	0	1	68	1	0	2	4	0	1	0	0	1	1	4	1	0	1	1	2	3	0	0	1	1	1	2	3	4	0	0	0	0	0	0
5	41	1	1	60	24	0	2	3	0	0	0	0	0	0	0	0	1	0	0	1	1	0	0	0	1	1	1	2	4	0	0	0	0	0	0
5	43	0	1	70	29	1	2	1	0	0	0	0	0	0	4	0	0	0	0	0	0	0	0	1	1	1	2	3	4	0	0	0	0	0	0
5	44	0	1	70	29	1	2	3	1	1	1	1	3	4	3	1	1	1	1	3	4	1	1	1	1	1	3	4	4	0	0	0	0	0	0
5	45	1	0	68	21	1	2	4	1	0	0	0	1	1	1	1	0	1	0	2	2	0	0	1	1	1	2	3	4	0	0	0	0	0	0
5	46	1	1	69	18	0	2	4	0	0	0	0	0	0	4	0	0	0	0	0	0	0	0	1	1	1	2	3	3	0	0	0	0	0	0
3	5	0	1	39	16	0	1	2	0	0	0	0	0	0	3	0	0	0	0	0	0	4	0	0	0	0	0	0	2	0	0	0	0	0	0
3	6	0	1	46	8	1	1	1	0	1	1	0	2	2	1	0	1	1	0	2	2	1	0	1	1	1	2	3	2	0	1	1	0	2	2
3	7	0	1	45	2	1	1	4	0	1	0	0	1	1	0	0	0	0	0	0	0	0	0	0	0	0	0	0	3	0	0	0	0	0	0
3	8	0	1	45	10	0	1	3	0	1	0	0	1	0	4	1	1	1	1	3	4	0	1	1	0	1	2	3	4	1	0	0	0	1	1
3	9	0	1	45	7	1	1	4	1	1	1	0	3	3	3	1	1	1	0	3	3	2	1	0	0	0	1	1	2	1	1	1	1	3	4
3	10	0	1	45	21	0	1	4	1	1	1	1	3	4	3	1	1	1	1	3	4	1	0	1	1	1	2	3	3	0	0	0	0	0	0
3	12	0	1	40	0	0	1	2	1	0	0	1	1	2	1	1	0	0	1	1	2	4	1	0	0	1	1	2	3	0	0	1	1	1	2
3	22	0	1	44	11	1	1	2	1	1	1	1	3	4	4	1	1	1	1	3	4	0	1	1	1	1	3	4	2	1	1	1	1	3	4
3	23	0	1	36	4	0	1	4	0	1	0	1	1	2	2	0	1	1	1	2	3	4	1	1	0	1	2	3	3	1	1	1	1	3	4
3	2	1	1	45	15	1	1	0	0	1	1	1	2	3	1	0	1	1	1	2	3	0	1	1	1	1	3	4	1	0	0	0	1	0	1
3	4	1	1	47	15	1	1	1	1	1	1	0	3	3	2	0	1	0	0	1	1	3	0	1	0	1	1	2	2	1	1	0	1	2	3
3	5	1	1	48	1	0	1	2	0	1	0	0	1	1	0	0	1	0	1	1	2	0	1	1	0	1	2	3	2	0	1	0	1	1	2
3	6	1	1	37	12	1	1	3	0	1	0	1	1	2	1	0	1	0	1	1	2	2	0	1	1	1	2	3	2	1	1	1	1	3	4
3	7	1	0	37	29	1	1	3	0	0	0	0	0	0	2	0	0	0	0	0	0	0	0	0	0	0	0	0	1	0	0	0	0	0	0
3	8	1	1	37	5	1	1	2	1	1	1	1	3	4	2	0	1	1	1	2	4	2	1	1	1	1	3	4	3	1	1	1	1	3	4
3	9	1	1	47	20	0	1	2	0	1	1	1	2	3	2	0	1	1	1	2	3	2	0	1	1	1	2	3	2	0	0	0	1	0	1
3	18	1	0	47	10	1	1	1	0	0	0	0	0	0	2	0	0	0	0	0	0	0	0	0	0	1	0	1	2	0	0	0	0	0	0
3	21	1	1	40	19	0	1	2	0	1	0	0	1	1	3	0	0	0	0	0	0	3	0	1	0	1	1	2	3	1	1	0	0	2	2
3	24	1	1	42	27	0	1	3	0	0	0	0	0	0	3	0	0	0	0	0	0	1	0	1	0	0	1	1	4	0	0	0	0	0	0
3	25	0	1	42	11	0	1	3	0	1	1	1	2	3	4	1	0	1	1	2	3	1	1	0	1	1	2	3	1	0	1	1	0	2	2
3	26	0	1	36	12	1	1	1	1	1	0	1	2	3	3	0	1	0	1	1	2	2	0	1	1	1	2	3	3	0	1	1	1	2	3
3	26	1	1	39	17	1	1	3	0	1	0	0	1	1	2	0	0	0	0	0	0	0	1	1	0	1	2	3	2	0	0	0	0	0	0
3	13	0	1	43	9	0	2	2	1	1	1	1	3	4	3	1	0	1	0	2	2	2	1	1	1	1	3	4	2	0	0	0	0	0	0
3	14	0	1	45	14	1	2	3	0	0	0	0	0	0	3	1	1	1	0	3	3	1	0	0	0	1	0	1	4	0	0	0	0	0	0
3	15	0	1	36	22	0	2	3	1	1	1	1	3	4	0	1	1	1	1	3	4	2	1	1	1	1	3	4	2	1	1	1	1	3	4
3	16	0	1	41	5	1	2	2	1	1	1	1	3	4	3	1	1	1	1	3	4	0	1	1	1	1	3	4	3	1	1	1	1	3	4
3	17	0	1	46	16	1	2	3	1	1	1	1	3	4	3	1	0	0	1	1	2	3	0	0	0	0	0	0	3	0	0	0	0	0	0
3	18	0	1	39	6	1	2	1	0	0	0	1	0	1	1	1	1	1	0	3	3	1	1	1	1	0	3	3	1	0	0	0	0	0	0
3	19	0	1	46	5	1	2	1	1	1	1	1	3	4	2	1	1	1	1	3	4	2	1	1	1	1	3	4	3	1	1	1	1	3	4
3	20	0	1	44	28	0	2	1	1	1	1	1	3	4	3	1	1	1	1	3	4	1	0	0	1	1	1	2	2	0	0	0	0	0	0
3	21	0	1	38	13	0	2	0	0	0	1	0	1	1	2	1	1	1	1	3	4	2	0	0	1	0	1	1	2	1	1	0	0	2	2
3	11	1	1	36	19	0	2	2	0	1	1	0	2	2	2	1	1	0	1	2	3	2	1	1	1	0	3	3	2	1	0	0	0	1	1
3	12	1	1	37	14	1	2	1	0	0	0	0	0	0	1	0	0	0	0	0	0	1	0	0	0	0	0	0	2	0	0	0	0	0	0
3	13	1	0	36	13	1	2	0	1	1	1	1	3	4	3	0	0	0	1	0	1	1	0	0	0	1	0	1	0	1	1	0	1	2	3
3	14	1	1	47	0	1	2	4	0	1	0	1	1	2	4	0	1	0	1	1	2	0	0	1	0	1	1	2	4	1	0	1	1	2	3
3	15	1	1	42	7	0	2	3	1	1	0	1	2	3	3	1	1	1	1	3	4	4	0	1	0	1	1	2	3	0	0	0	1	0	1
3	17	1	1	39	19	1	2	4	1	0	1	1	2	3	0	1	1	1	1	3	4	2	0	0	1	1	1	2	2	1	1	1	1	3	4
3	19	1	0	37	19	0	2	2	0	1	1	1	2	3	2	1	0	1	1	2	3	1	0	0	1	1	1	2	2	0	1	1	1	2	3
3	20	1	0	43	27	1	2	0	0	0	1	1	1	2	0	1	1	1	1	3	4	2	0	1	0	1	1	2	1	0	0	0	1	0	1
3	22	1	1	40	28	1	2	2	0	0	0	1	0	1	1	0	0	0	0	0	0	4	0	0	0	0	0	0	4	0	0	0	0	0	0
3	23	1	1	44	1	0	2	4	1	1	1	1	3	4	0	0	1	0	0	1	1	1	1	1	0	1	2	3	0	1	1	1	0	3	3
3	25	1	1	43	0	0	2	2	1	0	0	1	1	2	0	1	1	0	0	2	2	2	1	0	1	1	2	3	4	0	1	1	1	2	3
3	27	0	1	36	8	0	2	2	0	0	0	0	0	0	1	0	0	0	0	0	0	2	0	0	0	0	0	0	2	0	0	0	0	0	0
3	28	0	1	46	22	1	2	3	1	0	0	1	1	2	1	0	0	0	1	0	1	2	0	1	0	1	1	2	3	0	0	0	0	0	0
